# Supplementary material for: High Resolution Mapping of RphMBR1012 Conferring Resistance to Puccinia hordei in Barley (Hordeum vulgare L.)
Source: Front Plant Sci. 2019 May 22;10:640. doi: 10.3389/fpls.2019.00640 (PMC6541035; doi:10.3389/fpls.2019.00640)
Supplement: Supplementary file 2 [file Table_2.xlsx]

## Sheet: Table S2
Table S2. Annotated high confidence and low confidence genes in the target interval harbouring RphMBR1012, their physical position and functional annotation. Candidate genes whitin 0.07 cM are indicate in bold and disease resistance genes are highlighted in yellow
Gene	Transcript name	Physical position	Function													Gene	ID	Physical position	Function
HC	HORVU1Hr1G000290	chr1H:968320-979886	Paired amphipathic helix protein Sin3-like 4													LC	HORVU1Hr1G000300	1025158-1026159	undescribed protein
HC	HORVU1Hr1G000310	chr1H:1025176-1025980	SNF1 protein kinase subunit beta-3													LC	HORVU1Hr1G000360	1161922-1162559	undescribed protein
HC	HORVU1Hr1G000320	chr1H:1040657-1041307	Esterase/lipase/thioesterase family protein													LC	HORVU1Hr1G000380	1181710-1185275	undescribed protein
HC	HORVU1Hr1G000330	chr1H:1074386-1074674	23 kDa jasmonate-induced protein													LC	HORVU1Hr1G000390	1181858-1183046	undescribed protein
HC	HORVU1Hr1G000340	chr1H:1138808-1141385	23 kDa jasmonate-induced protein													LC	HORVU1Hr1G000410	1265465-1265870	undescribed protein
HC	HORVU1Hr1G000370	chr1H:1171719-1176080	Protein of Unknown Function (DUF239)													LC	HORVU1Hr1G000420	1270927-1271856	undescribed protein
HC	HORVU1Hr1G000400	chr1H:1232043-1232889	F-box/LRR-repeat protein 14													LC	HORVU1Hr1G000460	1327993-1328447	undescribed protein
HC	HORVU1Hr1G000430	chr1H:1274111-1276132	Chalcone--flavonone isomerase 1B-1													LC	HORVU1Hr1G000480	1365939-1366487	undescribed protein
HC	HORVU1Hr1G000440	chr1H:1286405-1288485	23 kDa jasmonate-induced protein													LC	HORVU1Hr1G000490	1377999-1378444	undescribed protein
HC	HORVU1Hr1G000450	chr1H:1310894-1312969	Jasmonate induced protein													LC	HORVU1Hr1G000500	1405658-1406387	undescribed protein
HC	HORVU1Hr1G000350	chr1H:1330478-1333157	Jasmonate induced protein													LC	HORVU1Hr1G000510	1415158-1415956	undescribed protein
HC	HORVU1Hr1G000470	chr1H:1339777-1341741	Jasmonate induced protein													LC	HORVU1Hr1G000570	1533133-1533711	undescribed protein
HC	HORVU1Hr1G000520	chr1H:1416159-1422031	E3 ubiquitin-protein ligase ORTHRUS 2													LC	HORVU1Hr1G000580	1534284-1534661	undescribed protein
HC	HORVU1Hr1G000530	chr1H:1431278-1434665	Protein MEI2-like 3													LC	HORVU1Hr1G000610	1547638-1547923	undescribed protein
HC	HORVU1Hr1G000540	chr1H:1453498-1454857	Omega-gliadin													LC	HORVU1Hr1G000630	1566931-1567179	undescribed protein
HC	HORVU1Hr1G000550	chr1H:1506010-1510426	carotenoid cleavage dioxygenase 1													LC	HORVU1Hr1G000670	1641606-1642866	undescribed protein
HC	HORVU1Hr1G000560	chr1H:1520203-1524338	Leucine-rich repeat receptor-like protein kinase family protein													LC	HORVU1Hr1G000740	1935688-1937375	RNA-directed DNA polymerase (Reverse transcriptase)
HC	HORVU1Hr1G000590	chr1H:1543948-1544865	APOLLO													LC	HORVU1Hr1G000750	1939518-1940544	undescribed protein
HC	HORVU1Hr1G000600	chr1H:1546024-1548957	Coffea canephora DH200=94 genomic scaffold, scaffold_2													LC	HORVU1Hr1G000760	2020102-2020602	undescribed protein
HC	HORVU1Hr1G000620	chr1H:1561757-1567729	Transcription initiation factor TFIID subunit 6													LC	HORVU1Hr1G000770	2038408-2038620	unknown function
HC	HORVU1Hr1G000640	chr1H:1611906-1613025	Gamma-gliadin													LC	HORVU1Hr1G000780	2040480-2040665	Retrotransposon protein, putative, unclassified
HC	HORVU1Hr1G000650	chr1H:1615565-1616291	unknown function													LC	HORVU1Hr1G000790	2103424-2105642	undescribed protein
HC	HORVU1Hr1G000660	chr1H:1627752-1635056	Leucine-rich receptor-like protein kinase family protein													LC	HORVU1Hr1G000800	2124057-2124437	unknown function
HC	HORVU1Hr1G000680	chr1H:1746603-1747457	Gamma-gliadin B													LC	HORVU1Hr1G000820	2206515-2208709	unknown function
HC	HORVU1Hr1G000690	chr1H:1806855-1819921	undescribed protein													LC	HORVU1Hr1G000870	2315379-2318239	unknown function
HC	HORVU1Hr1G000700	chr1H:1891346-1892583	Gamma-gliadin B													LC	HORVU1Hr1G000880	2321017-2321809	undescribed protein
HC	HORVU1Hr1G000710	chr1H:1910919-1914393	Peptidyl-prolyl cis-trans isomerase B													LC	HORVU1Hr1G000890	2322023-2323245	undescribed protein
HC	HORVU1Hr1G000720	chr1H:1922437-1929064	Protein of unknown function (DUF 3339)													LC	HORVU1Hr1G000970	2480502-2481189	undescribed protein
HC	HORVU1Hr1G000730	chr1H:1932835-1933566	undescribed protein													LC	HORVU1Hr1G000980	2508528-2508781	undescribed protein
HC	HORVU1Hr1G000810	chr1H:2199754-2206492	Glucan 1,3-beta-glucosidase													LC	HORVU1Hr1G001000	2519412-2519796	undescribed protein
HC	HORVU1Hr1G000830	chr1H:2237274-2244749	Disease resistance protein													LC	HORVU1Hr1G001010	2523769-2523985	undescribed protein
HC	HORVU1Hr1G000840	chr1H:2256321-2260574	Powdery mildew resistance protein PM3 variant													LC	HORVU1Hr1G001070	2563416-2564658	undescribed protein
HC	HORVU1Hr1G000850	chr1H:2288429-2288693	DNA mismatch repair protein MutL													LC	HORVU1Hr1G001100	2608865-2611347	unknown function
HC	HORVU1Hr1G000860	chr1H:2302070-2309447	Disease resistance protein													LC	HORVU1Hr1G001110	2631559-2632063	undescribed protein
HC	HORVU1Hr1G000900	chr1H:2323680-2330056	Disease resistance protein													LC	HORVU1Hr1G001130	2655766-2656397	undescribed protein
HC	HORVU1Hr1G000910	chr1H:2362586-2367013	Disease resistance protein													LC	HORVU1Hr1G001180	2767671-2768025	undescribed protein
HC	HORVU1Hr1G000920	chr1H:2415651-2417084	Dirigent protein 21													LC	HORVU1Hr1G001190	2768288-2770832	undescribed protein
HC	HORVU1Hr1G000930	chr1H:2429752-2430871	Low molecular weight glutenin subunit													LC	HORVU1Hr1G001230	2782816-2783554	undescribed protein
HC	HORVU1Hr1G000940	chr1H:2471775-2475305	copper ion binding													LC	HORVU1Hr1G001240	2783775-2784669	undescribed protein
HC	HORVU1Hr1G000960	chr1H:2477273-2481215	ankyrin repeat family protein													LC	HORVU1Hr1G001280	2923836-2923945	undescribed protein
HC	HORVU1Hr1G001020	chr1H:2524728-2525648	Low-molecular-weight glutenin subunit													LC	HORVU1Hr1G001290	2923979-2924925	undescribed protein
HC	HORVU1Hr1G001030	chr1H:2532014-2532317	undescribed protein													LC	HORVU1Hr1G001310	2944684-2945124	unknown function
HC	HORVU1Hr1G001040	chr1H:2534715-2535433	undescribed protein													LC	HORVU1Hr1G001320	2986033-2987522	undescribed protein
HC	HORVU1Hr1G001050	chr1H:2551018-2551266	undescribed protein													LC	HORVU1Hr1G001330	2996998-2997338	undescribed protein
HC	HORVU1Hr1G001060	chr1H:2558952-2560347	Dirigent protein 11													LC	>HORVU1Hr1G001340.1
HC	HORVU1Hr1G001080	chr1H:2578526-2578814	Low molecular weight glutenin subunit													LC	HORVU1Hr1G001360	3100276-3155147	undescribed protein
HC	HORVU1Hr1G001090	chr1H:2585277-2589625	Class I glutamine amidotransferase-like superfamily protein													LC	HORVU1Hr1G001370	3143964-3144545	unknown function
HC	HORVU1Hr1G001120	chr1H:2649700-2763382	Low molecular weight glutenin subunit													LC	HORVU1Hr1G001380	3180865-3181353	unknown function
HC	HORVU1Hr1G001140	chr1H:2659468-2660580	Low molecular weight glutenin subunit													LC	HORVU1Hr1G001410	3198675-3198983	undescribed protein
HC	HORVU1Hr1G001150	chr1H:2664240-2666968	Cytochrome P450 superfamily protein													LC	HORVU1Hr1G001430	3265830-3267407	Transposon Ty1-OL Gag-Pol polyprotein
HC	HORVU1Hr1G001160	chr1H:2669017-2672217	Flavin-containing monooxygenase family protein													LC	HORVU1Hr1G001470	3448835-3449423	undescribed protein
HC	HORVU1Hr1G001170	chr1H:2739051-2740252	sterol C4-methyl oxidase 1-2													LC	HORVU1Hr1G001530	3647788-3649486	undescribed protein
HC	HORVU1Hr1G001200	chr1H:2768643-2769877	Cytochrome b561 domain-containing protein													LC	>HORVU1Hr1G001550.1
HC	HORVU1Hr1G001220	chr1H:2777804-2780973	receptor kinase 3													LC	HORVU1Hr1G001620	3742217-3744468	undescribed protein
HC	HORVU1Hr1G000990	chr1H:2815468-2816008	Low molecular weight glutenin subunit													LC	HORVU1Hr1G001640	3760264-3760635	Retrovirus-related Pol polyprotein from transposon TNT 1-94
HC	HORVU1Hr1G001260	chr1H:2906403-2906540	unknown function													LC	HORVU1Hr1G001650	3764903-3765836	undescribed protein
HC	HORVU1Hr1G001270	chr1H:2922060-2922587	Chloroplastic group IIA intron splicing facilitator CRS1, chloroplastic													LC	HORVU1Hr1G001720	3813767-3814125	undescribed protein
HC	HORVU1Hr1G001300	chr1H:2942377-2942667	Beta-fructofuranosidase, soluble isoenzyme I													LC	HORVU1Hr1G001730	3841643-3842313	Retrotransposon protein, putative, Ty1-copia subclass
HC	HORVU1Hr1G001350	chr1H:3090838-3091923	Low molecular weight glutenin subunit													LC	HORVU1Hr1G001740	3845383-3846064	undescribed protein
HC	HORVU1Hr1G001390	chr1H:3183699-3190819	Plant protein of unknown function (DUF247)													LC	HORVU1Hr1G001780	3883410-3886391	undescribed protein
HC	HORVU1Hr1G001400	chr1H:3194784-3199797	Plant protein of unknown function (DUF247)													LC	HORVU1Hr1G001790	3890226-3891877	undescribed protein
HC	HORVU1Hr1G001420	chr1H:3252714-3253756	Low molecular weight glutenin subunit													LC	HORVU1Hr1G001820	3912659-3913143	undescribed protein
HC	HORVU1Hr1G001440	chr1H:3338098-3345775	Plant protein of unknown function (DUF247)													LC	HORVU1Hr1G001830	4075558-4075767	undescribed protein
HC	HORVU1Hr1G001450	chr1H:3348601-3353326	Plant protein of unknown function (DUF247)													LC	HORVU1Hr1G001840	4078481-4078723	unknown function
HC	HORVU1Hr1G001460	chr1H:3441806-3446063	Disease resistance protein													LC	HORVU1Hr1G001870	4140622-4141934	undescribed protein
HC	HORVU1Hr1G001480	chr1H:3453090-3454077	undescribed protein													LC	HORVU1Hr1G001880	4147193-4147323	undescribed protein
HC	HORVU1Hr1G001490	chr1H:3491182-3495328	Disease resistance protein													LC	HORVU1Hr1G001900	4152874-4153389	undescribed protein
HC	HORVU1Hr1G001500	chr1H:3519473-3520161	TRICHOME BIREFRINGENCE-LIKE 8													LC	HORVU1Hr1G001930	4166517-4166776	undescribed protein
HC	HORVU1Hr1G001520	chr1H:3643795-3644281	Dynamin related protein 5A													LC	HORVU1Hr1G001940	4177142-4178197	undescribed protein
HC	HORVU1Hr1G001510	chr1H:3646851-3649827	Disease resistance protein RPM1													LC	HORVU1Hr1G001980	4199322-4199564	unknown function
HC	HORVU1Hr1G001540	chr1H:3658338-3658723	Disease resistance protein RPM1													LC	HORVU1Hr1G002010	4240571-4240896	unknown function
HC	HORVU1Hr1G001560	chr1H:3666738-3667779	Glutathione S-transferase family protein													LC	HORVU1Hr1G002020	4243615-4244608	Retrotransposon protein, putative, unclassified
HC	HORVU1Hr1G001570	chr1H:3673324-3674805	O-methyltransferase family protein													LC	HORVU1Hr1G002030	4257495-4258324	Retrotransposon protein, putative, unclassified
HC	HORVU1Hr1G001580	chr1H:3705134-3706696	Plant protein of unknown function (DUF247)													LC	HORVU1Hr1G002050	4266870-4268508	unknown function
HC	HORVU1Hr1G001590	chr1H:3721354-3723955	Glucose-1-phosphate adenylyltransferase family protein													LC	HORVU1Hr1G002070	4281036-4281699	undescribed protein
HC	HORVU1Hr1G001600	chr1H:3729711-3731382	unknown function													LC	HORVU1Hr1G002080	4282057-4282613	undescribed protein
HC	HORVU1Hr1G001610	chr1H:3739212-3740808	Plant protein of unknown function (DUF247)													LC	HORVU1Hr1G002120	4300862-4302034	undescribed protein
HC	HORVU1Hr1G001630	chr1H:3746274-3749045	Disease resistance protein													LC	HORVU1Hr1G002130	4301064-4302102	undescribed protein
HC	HORVU1Hr1G001660	chr1H:3766915-3773630	receptor-like protein kinase 4													LC	HORVU1Hr1G002140	4311115-4311693	undescribed protein
HC	HORVU1Hr1G001670	chr1H:3770133-3771718	Receptor-like kinase extracellular domain LRKA3A4													LC	HORVU1Hr1G002180	4342142-4342981	Retrotransposon protein, putative, unclassified
HC	HORVU1Hr1G001680	chr1H:3779397-3781001	Plant protein of unknown function (DUF247)													LC	HORVU1Hr1G002190	4381985-4382674	undescribed protein
HC	HORVU1Hr1G001690	chr1H:3787483-3789368	Plant protein of unknown function (DUF247)													LC	HORVU1Hr1G002200	4388290-4391013	undescribed protein
HC	HORVU1Hr1G001700	chr1H:3794464-3795988	Plant protein of unknown function (DUF247)													LC	HORVU1Hr1G002230	4409786-4410151	unknown function
HC	HORVU1Hr1G001710	chr1H:3811060-3816330	C2 calcium/lipid-binding plant phosphoribosyltransferase family protein													LC	HORVU1Hr1G002250	4416135-4417412	undescribed protein
HC	HORVU1Hr1G001750	chr1H:3845372-3848663	RNA-binding protein with serine-rich domain 1-A													LC	HORVU1Hr1G002270	4537821-4538136	undescribed protein
HC	HORVU1Hr1G001760	chr1H:3870156-3874757	Phosphatidate cytidylyltransferase family protein													LC	HORVU1Hr1G002280	4537844-4538072	undescribed protein
HC	HORVU1Hr1G001770	chr1H:3879700-3888465	Serine/threonine-protein kinase													LC	HORVU1Hr1G002330	4656977-4657287	undescribed protein
HC	HORVU1Hr1G001800	chr1H:3895167-3897092	Phosphatidate cytidylyltransferase family protein													LC	HORVU1Hr1G002350	4677847-4678370	undescribed protein
HC	HORVU1Hr1G001810	chr1H:3912425-3917172	Disease resistance protein													LC	HORVU1Hr1G002360	4678140-4678460	undescribed protein
HC	HORVU1Hr1G001850	chr1H:4131150-4132543	12-oxophytodienoate reductase 2													LC	HORVU1Hr1G002370	4681088-4682510	Endonuclease-reverse transcriptase HmRTE-e01
HC	HORVU1Hr1G001860	chr1H:4137469-4146893	DNAJ heat shock N-terminal domain-containing protein													LC	HORVU1Hr1G002380	4693934-4694399	undescribed protein
HC	HORVU1Hr1G001890	chr1H:4152983-4159383	Tubulin-specific chaperone E													LC	HORVU1Hr1G002490	4999945-5010741	unknown function
HC	HORVU1Hr1G001910	chr1H:4160998-4164850	Ras-related protein Rab-1A													LC	HORVU1Hr1G002520	5062449-5062713	undescribed protein
HC	HORVU1Hr1G001920	chr1H:4165311-4167785	Ras-related protein Rab-25													LC	HORVU1Hr1G002530	5079137-5086278	unknown function
HC	HORVU1Hr1G001950	chr1H:4182586-4184504	12-oxophytodienoate reductase 2													LC	HORVU1Hr1G002550	5085793-5086382	zinc finger (C2H2 type) family protein
HC	HORVU1Hr1G001960	chr1H:4189224-4190808	12-oxophytodienoate reductase 2													LC	HORVU1Hr1G002570	5141183-5141721	undescribed protein
HC	HORVU1Hr1G001970	chr1H:4192314-4192584	RING/U-box superfamily protein													LC	HORVU1Hr1G002580	5143533-5143668	undescribed protein
HC	HORVU1Hr1G001990	chr1H:4210553-4211050	undescribed protein													LC	HORVU1Hr1G002610	5155372-5155752	unknown function
HC	HORVU1Hr1G002000	chr1H:4226240-4229021	Serine/threonine-protein kinase													LC	HORVU1Hr1G002630	5161891-5162160	unknown function
HC	HORVU1Hr1G002040	chr1H:4261367-4261801	unknown function													LC	HORVU1Hr1G002650	5233412-5234358	undescribed protein
HC	HORVU1Hr1G002060	chr1H:4272425-4277502	Serine/threonine-protein kinase													LC	HORVU1Hr1G002700	5292081-5293372	undescribed protein
HC	HORVU1Hr1G002090	chr1H:4283580-4286133	arginine decarboxylase 1													LC	HORVU1Hr1G002720	5304830-5305906	undescribed protein
HC	HORVU1Hr1G002100	chr1H:4291928-4292699	Defensin-like protein													LC	HORVU1Hr1G002780	5588817-5589089	HAT family dimerisation domain containing protein, expressed
HC	HORVU1Hr1G002110	chr1H:4297334-4299493	unknown function													LC	HORVU1Hr1G002800	5728659-5728939	undescribed protein
HC	HORVU1Hr1G002150	chr1H:4312752-4320319	methionine S-methyltransferase													LC	HORVU1Hr1G002870	5904158-5905304	undescribed protein
HC	HORVU1Hr1G002160	chr1H:4328347-4329682	Glutathione S-transferase family protein													LC	HORVU1Hr1G002880	5911742-5912030	undescribed protein
HC	HORVU1Hr1G002170	chr1H:4332906-4333565	Defensin-like protein													LC	HORVU1Hr1G002940	6046801-6056072	undescribed protein
HC	HORVU1Hr1G002210	chr1H:4398249-4400774	GDSL esterase/lipase													LC	HORVU1Hr1G002980	6275820-6277358	undescribed protein
HC	HORVU1Hr1G002220	chr1H:4404734-4406482	GDSL esterase/lipase													LC	HORVU1Hr1G003000	6289650-6290965	undescribed protein
HC	HORVU1Hr1G002240	chr1H:4416074-4418831	E3 ubiquitin-protein ligase CHIP													LC	HORVU1Hr1G003090	6504829-6505628	undescribed protein
HC	HORVU1Hr1G002260	chr1H:4521127-4521429	unknown protein													LC	HORVU1Hr1G003110	6507835-6510064	undescribed protein
HC	HORVU1Hr1G002290	chr1H:4576637-4578008	F-box family protein													LC	HORVU1Hr1G003120	6518745-6519415	undescribed protein
HC	HORVU1Hr1G002300	chr1H:4625904-4630197	formin homology 1													LC	HORVU1Hr1G003180	6728544-6728792	Transposon protein, putative, CACTA, En/Spm sub-class
HC	HORVU1Hr1G002310	chr1H:4653916-4655385	50S ribosomal protein L2													LC	HORVU1Hr1G003190	6735703-6736873	unknown function
HC	HORVU1Hr1G002320	chr1H:4656467-4656679	unknown protein													LC	HORVU1Hr1G003220	6976532-6982221	unknown function
HC	HORVU1Hr1G002340	chr1H:4675054-4680647	Serine/threonine-protein kinase 19													LC	HORVU1Hr1G003240	7009523-7011512	unknown function
HC	HORVU1Hr1G002400	chr1H:4758065-4760637	Protein kinase superfamily protein
HC	HORVU1Hr1G002410	chr1H:4762948-4764312	Leucine-rich repeat receptor-like protein kinase family protein
HC	HORVU1Hr1G002390	chr1H:4764829-4771545	Transforming growth factor-beta receptor-associated protein 1
HC	HORVU1Hr1G002420	chr1H:4814134-4922933	Leucine-rich repeat receptor-like protein kinase family protein
HC	HORVU1Hr1G002430	chr1H:4837224-4838128	undescribed protein
HC	HORVU1Hr1G002440	chr1H:4945262-4950002	Powdery mildew resistance protein PM
HC	HORVU1Hr1G002450	chr1H:4960525-4962190	Disease resistance-responsive (dirigent-like protein) family protein
HC	HORVU1Hr1G002460	chr1H:4986961-4989684	receptor-like protein kinase 4
HC	HORVU1Hr1G002470	chr1H:4990116-4994426	receptor-like protein kinase 4
HC	HORVU1Hr1G002480	chr1H:4997205-4998003	TRICHOME BIREFRINGENCE-LIKE 8
HC	HORVU1Hr1G002500	chr1H:5013657-5015690	V-type proton ATPase 16 kDa proteolipid subunit
HC	HORVU1Hr1G002510	chr1H:5017502-5021990	Nuclear inhibitor of protein phosphatase 1
HC	HORVU1Hr1G002540	chr1H:5079153-5080087	Powdery mildew resistance protein PM
HC	HORVU1Hr1G002560	chr1H:5134634-5135209	unknown function
HC	HORVU1Hr1G002600	chr1H:5149198-5151716	receptor-like protein kinase 4
HC	HORVU1Hr1G002590	chr1H:5152293-5154878	receptor-like protein kinase 4
HC	HORVU1Hr1G002620	chr1H:5157568-5160339	Disease resistance protein RPM1
HC	HORVU1Hr1G002640	chr1H:5166679-5184335	Disease resistance protein
HC	HORVU1Hr1G002660	chr1H:5239630-5240922	UDP-glucose:flavonoid 3-O-glucosyltransferase
HC	HORVU1Hr1G002670	chr1H:5258646-5261554	Fatty acyl-CoA reductase 8
HC	HORVU1Hr1G002680	chr1H:5275899-5279695	Disease resistance protein
HC	HORVU1Hr1G002690	chr1H:5280107-5281287	Disease resistance protein RPM1
HC	HORVU1Hr1G002710	chr1H:5293760-5295333	UDP-Glycosyltransferase superfamily protein
HC	HORVU1Hr1G002730	chr1H:5306836-5316418	Disease resistance protein
HC	HORVU1Hr1G002740	chr1H:5502121-5508568	Regulator of chromosome condensation (RCC1) family protein
HC	HORVU1Hr1G002750	chr1H:5571941-5574145	nodulin MtN21 /EamA-like transporter family protein
HC	HORVU1Hr1G002760	chr1H:5580362-5581957	thionin 2.2
HC	HORVU1Hr1G002770	chr1H:5584370-5585818	nodulin MtN21 /EamA-like transporter family protein
HC	HORVU1Hr1G002790	chr1H:5594048-5595631	Branched-chain-amino-acid aminotransferase 6
HC	HORVU1Hr1G002810	chr1H:5740946-5741602	gamma response gene 1
HC	HORVU1Hr1G002820	chr1H:5756565-5763952	Phosphoinositide phosphatase family protein
HC	HORVU1Hr1G002830	chr1H:5766149-5768755	Chaperone protein DnaJ
HC	HORVU1Hr1G002840	chr1H:5769472-5771081	actin 7
HC	HORVU1Hr1G002860	chr1H:5892556-5893387	Anthocyanin 5-aromatic acyltransferase
HC	HORVU1Hr1G002850	chr1H:5897342-5908344	Disease resistance protein
HC	HORVU1Hr1G002890	chr1H:5935340-5937561	HXXXD-type acyl-transferase family protein
HC	HORVU1Hr1G002900	chr1H:5938898-5941089	unknown function
HC	HORVU1Hr1G002910	chr1H:5974506-5975162	gamma response gene 1
HC	HORVU1Hr1G002920	chr1H:5988990-5992616	Disease resistance protein RPM1
HC	HORVU1Hr1G002930	chr1H:5993868-5995568	Disease resistance protein RPM1
HC	HORVU1Hr1G002950	chr1H:6242905-6244735	late embryogenesis abundant protein-related / LEA protein-related
HC	HORVU1Hr1G002960	chr1H:6247444-6254886	Chromosome 3B, genomic scaffold, cultivar Chinese Spring
HC	HORVU1Hr1G002970	chr1H:6275737-6372630	undescribed protein
HC	HORVU1Hr1G002990	chr1H:6282610-6286015	Disease resistance protein (TIR-NBS-LRR class) family
HC	HORVU1Hr1G003010	chr1H:6291539-6299968	Disease resistance protein
HC	HORVU1Hr1G003020	chr1H:6321722-6330187	Chromosome 3B, genomic scaffold, cultivar Chinese Spring
HC	HORVU1Hr1G003030	chr1H:6327291-6328600	Photosystem II CP47 reaction center protein
HC	HORVU1Hr1G003040	chr1H:6330368-6332640	Chromosome 3B, genomic scaffold, cultivar Chinese Spring
HC	HORVU1Hr1G003050	chr1H:6348635-6351357	Pentatricopeptide repeat-containing protein
HC	HORVU1Hr1G003060	chr1H:6408841-6409648	glutamine dumper 3
HC	HORVU1Hr1G003070	chr1H:6424810-6425452	glutamine dumper 3
HC	HORVU1Hr1G003080	chr1H:6444601-6445686	glutamine dumper 2
HC	HORVU1Hr1G003100	chr1H:6507840-6527010	disease resistance protein (TIR-NBS-LRR class)
HC	HORVU1Hr1G003130	chr1H:6528654-6530320	alcohol dehydrogenase 1
HC	HORVU1Hr1G003140	chr1H:6546329-6560512	disease resistance protein (TIR-NBS-LRR class)
HC	HORVU1Hr1G003150	chr1H:6566076-6574363	unknown protein; BEST Arabidopsis thaliana protein match is: unknown protein
HC	HORVU1Hr1G003160	chr1H:6616292-6617247	26S proteasome non-ATPase regulatory subunit 12 homolog A
HC	HORVU1Hr1G003170	chr1H:6686868-6690451	TBC1 domain family member 2A
HC	HORVU1Hr1G003200	chr1H:6743133-6746855	beta-galactosidase 7
HC	HORVU1Hr1G003210	chr1H:6926282-6929910	beta-galactosidase 7
HC	HORVU1Hr1G003230	chr1H:7000915-7004834	Fidgetin-like protein 1
HC	HORVU1Hr1G003250	chr1H:7053356-7058991	Protein of unknown function (DUF594)
HC	HORVU1Hr1G003260	chr1H:7060403-7069490	unknown function
HC	HORVU1Hr1G003270	chr1H:7136395-7138091	unknown function
HC	HORVU1Hr1G003280	chr1H:7143223-7154874	unknown function
HC	HORVU1Hr1G003290	chr1H:7216893-7217326	Peroxiredoxin-2E-1, chloroplastic
HC	HORVU1Hr1G003300	chr1H:7217840-7229002	ABC transporter D family member 1
