# Supplementary material for: High Resolution Mapping of RphMBR1012 Conferring Resistance to Puccinia hordei in Barley (Hordeum vulgare L.)
Source: Front Plant Sci. 2019 May 22;10:640. doi: 10.3389/fpls.2019.00640 (PMC6541035; doi:10.3389/fpls.2019.00640)
Supplement: Supplementary file 4 [file Table_4.xlsx]

## Sheet: Table S4
Table S4. Designed primer pairs for five disease resistance genes located in shorthand target interval of 0.07 cM
Gene	Primer	sequence
HORVU1Hr1G000830.3	morex_contig_53491_s11553	ACTTCATACGCTGTTCCAACG
	morex_contig_127934_as139	TTCGTGTCTGGATCTGCTGG
	morex_contig_127934_s38	GTGTCCAGTCAGTTCAGGCA
	morex_contig_127934_as887	TGGCACAGAAAGCAAAGCAC
	morex_contig_127934_s740	CTTCGTACCAAGACCAGCGT
	morex_contig_127934_as1605	CCTGGAGGCATGCTCTTCAA
	morex_contig_127934_s1549	TTCCCTCTGCCACCTCTACA
	morex_contig_127934_as2207	TTAGGGCAGGAAACGCTGAG
	morex_contig_127934_s2132	CCTGAACCACAATTGCTGCA
	morex_contig_127934_as3112	GAACTCTGACATGCCCTGCT
	morex_contig_127934_s2965	CCTGCCAGGTCTTGAGTCTC
	morex_contig_127934_as3989	TCCATGGCGTTTCTCTGTGG
HORVU1Hr1G000840.1	morex_contig_51818_s3431	ACGGCTTGCAGAATCAGACA
	morex_contig_51818_as3870	AGTTCACTTGACTTGGGCGT
HORVU1Hr1G000860.7	morex_contig_55033_s985	ACCTCTCGAGATTTTCCATGCA
	morex_contig_51818_as115	AGGTTCTTCTTGCGGTGAGG
	morex_contig_51818_s51	TCATGGGTGAGGATGGCAAC
	morex_contig_51818_as1126	GCTGACAACGTTACCTGAAGC
	morex_contig_51818_s980	GTCTCTTCGAGTGCATCCCA
	morex_contig_51818_as1974	AACCTGCAAGTGTTGGACCT
	morex_contig_51818_s1882	AGTGTAGAGGTGACGGAGCA
	morex_contig_51818_as3036	CTTCAAAAGTTGGTCAGCGGG
	morex_contig_51818_s2932	ACCATGCAAGCAGACCTTCA
	morex_contig_51818_as3872	GCAGTTCACTTGACTTGGGC
HORVU1Hr1G000900.5	morex_contig_51837_s2714	TCTTCAGCAGCCACCATGTT
	morex_contig_51837_as3432	GGGCGCAGAGTAGTCAGTAC
	morex_contig_51837_s3290	CACTTACGCCAGACAGCAGA
	morex_contig_51837_as4137	ACCACGTAGAAAGGGCATCG
	morex_contig_51837_s3999	GCCAGCGTCTTCTCATCAGT
	morex_contig_51837_as5184	TGTGCACGTTTGGTAGAGATGT
	morex_contig_51837_s5063	CCTTCAACGGACTCTGGCAT
	morex_contig_51837_as6187	TGGAGGAGAGTGCATGGGTA
	morex_contig_51837_s5924	TGCAACAATGGTGCTTCAGG
	morex_contig_51837_as6916	TGTGACCATGAAGCCAAGTGA
	morex_contig_51837_s6788	AGTGTTTGAATGGCAGGGGA
	morex_contig_51837_as7743	GATGTGAACTCCCTGGCCAA
	morex_contig_51837_s7558	ACCATGCAAGCAGACCTTCA
	morex_contig_51837_as8497	TGTGCTGCGGGAGTTACTTT
HORVU1Hr1G000910.9	morex_contig_54254_s5647	GCAAACAGAATCCATGGCGT
	morex_contig_54254_as6621	TGTTCAATGTCCCGGCATCT
	morex_contig_54254_s6525	ATGAACTCGGACATGCCCTG
	morex_contig_54254_as7609	TGGGATGCAGTGGAAGAGAC
	morex_contig_54254_s7489	AAGGTCCTTGCAGCAATGGT
	morex_contig_54254_as8506	CATGCCTTGAAGCTCTGCCT
	morex_contig_54254_s8358	AGGTCCAACACTTGCAGGTT
	morex_contig_54254_as9348	CCGGTAGTGCAGTGTTGACA
	morex_contig_54254_s9151	AGCCACGACATCTCTTCACA
	morex_contig_158429_as5741	CCGTGAAGCCAGGAAGAAGG
	or/morex_contig_54254_s9151	AGCCACGACATCTCTTCACA
	morex_contig_158429_as5768	CGACGAATTCAAGTACGAAGCA
