# Supplementary material for: High Resolution Mapping of RphMBR1012 Conferring Resistance to Puccinia hordei in Barley (Hordeum vulgare L.)
Source: Front Plant Sci. 2019 May 22;10:640. doi: 10.3389/fpls.2019.00640 (PMC6541035; doi:10.3389/fpls.2019.00640)
Supplement: Supplementary file 5 [file Table_5.xlsx]

## Sheet: Sheet1
Table S5. Sequence alignment of parental lines and barley reference genome and corresponding SNPs originating from candidate genes located in target interval
Gene		Alignment position	Type of mutation	Codon	Amino acid substitution	Mutation/SNP
						Genomic	MBR1012/Scarlett
						Nucleotide	Nucleotide
LC
HORVU1Hr1G000880		126	E	ATA->ACA	I->T	A	G
		160	E	CCA->TCA	P->S	G	A
		220	E	AAC->CAC	N->H	T	G
		281	E	CGC->CGT	synonymous	G	A
		300	E	GAT->GGT	D->G	T	C
		302	E	CAA->CAG	synonymous	T	C
		303	E	CAA->CGA	Q->R	T	C
		304	E	CAA->GAA	Q->E	G	C
		306	E	GCG->GGG	A->G	G	C
		308	E	GCG->GCA	synonymous	C	T
		309	E	GCG->GGG	A->G	G	C
		328	E	ACC->GCC	T->A	T	C
		345	E	CAA->CAG	synonymous	T	C
		358	E	CGC->CAC	R->H	C	T
		415	E	CGG->CTG	R->L	C	A
		435	E	GCC->GCT	synonymous	G	A
		457	E	CCG->CGG	P->R	G	C
		471	E	TGC->TGT	synonymous	G	A
HORVU1Hr1G001100		1582	E	ACT->AGT	T->S	C	G
		1614	E	GGG->TGG	G->W	G	T
		1643	E	CGT->CGC	synonymous	T	C
		1784	I			C	A
		1816	E	AAT->AAC	synonymous	T	C
		1837	E	GGC->GGT	synonymous	C	T
		1842	E	CCT->CTT	P->L	C	T
HC
HORVU1Hr1G000830		3415	E	AGT->AAT	S->N	C	T
		3416	E	AGT->GGT	S->G	T	C
		3486	E	CTT->CTA	synonymous	A	T
		3489	E	CAT->CAA	H->Q	A	T
		3533	E	ATA->GTA	I->V	T	C
		3746	E	CTG->GTG	L->V	G	C
		3847	E	ATA->AGA	I->R	A	C
		4262	E	AAC->GAC	N->D	T	C
		4266	E	ATC->ATT	synonymous	G	A
		4303	E	ATT->ACT	I->T	A	G
		4317	E	ATT->ATC	synonymous	A	G
		4332	E	ACC->ACA	synonymous	G	T
		4335	E	CAA->CAC	Q->H	T	G
		4336	E	CAA->CGA	Q->R	T	C
		4357	E	CCA->CTA	P->L	G	A
		4362	E	CAG->CAA	synonymous	C	T
		4368	E	TTC->TTG	F->L	G	C
		4375	E	AGT->AAT	S->N	C	T
		4425	E	CTT->CTC	synonymous	A	G
		4428	E	GTT->GTC	synonymous	A	G
		4440	E	GAG->GAA	synonymous	C	T
		4443	E	CTC->CTG	synonymous	G	C
		4450	E	AGG->ATG	R->M	C	A
		4473	E	CAG->CAC	Q->H	C	G
		4486	E	GCT->GTT	A->V	G	A
		4487	E	GCT->CCT	A->P	C	G
		4488	E	CGA->CGT	synonymous	T	A
		4508	E	ATC->CTC	I->L	T	G
		4512	E	ATA->ATT	synonymous	T	A
		4726	E	AAG->ACG	K->T	T	G
		4779	E	TCA->TCC	synonymous	T	G
		4863	U			C	T
HORVU1Hr1G000860		2639	I			T	C
		3351	E	GTG->GTA	synonymous	C	T
		3461	E	CAT->TAT	H->Y	G	A
		3467	E	TTA->ATA	L->I	A	T
		3484	E	GCC->GTC	A->V	G	A
		3524	E	AAG->GAG	K->E	T	C
		3600	E	CTT->CTG	synonymous	A	C
		3675	E	CTT->CTC	synonymous	A	G
		3825	E	CCG->CCA	synonymous	C	T
		3834	E	TCG->TCA	synonymous	C	T
		3848	E	ATT->GTT	I->V	T	C
		3865	E	AAA->ATA	K->I	T	A
		3918	E	TGC->TGT	synonymous	G	A
		3975	E	AAG->AAA	synonymous	C	T
		4010	E	ATT->GTT	I->V	T	C
		4126	E	CCC->CGC	P->R	G	C
HORVU1Hr1G000930		128	E	GGT->GAT	G->D	C	T
HORVU1Hr1G000960		1181	I			G	A
		1201	E	CAA->CAG	synonymous	T	C
		1269	E	GCC->ACC	A->T	C	T
HORVU1Hr1G001040		70	E	TGA->TAA	synonymous	C	T
		72	E	AGA->AGC	R->S	T	G
		74	E	AGA->TGA	R->*	T	A
		76	E	GAG->GCG	E->A	T	G
		77	E	GAG->CAG	E->Q	C	G
		82	E	CAC->CCC	H->P	T	G
		83	E	CAC->AAC	H->N	G	T
		84	E	AGC->AGT	synonymous	G	A
		86	E	AGC->TGC	S->C	T	A
		87	E	GGC->GGT	synonymous	G	A
		91	E	GAC->GGC	D->G	T	C
		93	E	TAC->TAT	synonymous	G	A
		98	E	GGC->TGC	G->C	C	A
		99	E	AAC->AAA	N->K	G	T
		102	E	GCA->GCC	synonymous	T	G
		103	E	GCA->GGA	A->G	G	C
		105	E	GAT->GAG	D->E	A	C
		106	E	GAT->GGT	D->G	T	C
		109	E	CAC->CGC	H->R	T	C
		110	E	CAC->TAC	H->Y	G	A
		113	E	AAG->CAG	K->Q	T	G
		114	E	GAC->GAT	synonymous	G	A
		115	E	GAC->GTC	D->V	T	A
		116	E	GAC->AAC	D->N	C	T
		117	E	CAG->CAA	synonymous	C	T
		118	E	CAG->CTG	Q->L	T	A
		119	E	CAG->TAG	Q->*	G	A
		120	E	GTT->GTC	synonymous	A	G
		121	E	GTT->GCT	V->A	A	G
		123	E	CAT->CAC	synonymous	A	G
		124	E	CAT->CCT	H->P	T	G
		125	E	CAT->GAT	H->D	G	C
		126	E	GCC->GCT	synonymous	G	A
		127	E	GCC->GAC	A->D	G	T
		130	E	TTG->TAG	L->*	A	T
		131	E	TTG->ATG	L->M	A	T
		132	E	TGG->TGC	W->C	C	G
		135	E	CAC->CAA	H->Q	G	T
		136	E	CAC->CCC	H->P	T	G
		137	E	CAC->GAC	H->D	G	C
		138	E	TGC->TGG	C->W	G	C
		139	E	TGC->TAC	C->Y	C	T
		140	E	TGC->CGC	C->R	A	G
		143	E	GGC->TGC	G->C	C	A
		145	E	TGT->TCT	C->S	C	G
		146	E	TGT->GGT	C->G	A	C
		147	E	TTC->TTT	synonymous	G	A
		148	E	TTC->TCC	F->S	A	G
		149	E	TTC->CTC	F->L	A	G
		150	E	GCA->GCT	synonymous	T	A
		152	E	GCA->CCA	A->P	C	G
		153	E	TTC->TTA	F->L	G	T
		154	E	TTC->TCC	F->S	A	G
		155	E	TTC->ATC	F->I	A	T
		158	E	ATC->GTC	I->V	T	C
		159	E	ACA->ACC	synonymous	T	G
		162	E	TAG->TAC	*->Y	C	G
		163	E	TAG->TGG	*->W	T	C
		166	E	GCC->GTC	A->V	G	A
		167	E	GCC->ACC	A->T	C	T
		170	E	AGC->GGC	S->G	T	C
		171	E	ACA->ACC	synonymous	T	G
		172	E	ACA->AGA	T->R	G	C
		175	E	AAC->AGC	N->S	T	C
		176	E	AAC->TAC	N->Y	T	A
		177	E	TGC->TGA	C->*	G	T
		178	E	TGC->TCC	C->S	C	G
		180	E	AAT->AAA	N->K	A	T
		181	E	AAT->ACT	N->T	T	G
		184	E	GCA->GAA	A->E	G	T
		187	E	GAT->GCT	D->A	T	G
		190	E	GGC->GAC	G->D	C	T
		191	E	GGC->TGC	G->C	C	A
		192	E	GTA->GTC	synonymous	T	G
		193	E	GTA->GCA	V->A	A	G
		196	E	AGC->ATC	S->I	C	A
		199	E	TTC->TGC	F->C	A	C
		202	E	TGT->TTT	C->F	C	A
		203	E	TGT->AGT	C->S	A	T
		205	E	TGA->TCA	*->S	C	G
		206	E	TGA->GGA	*->G	A	C
		207	E	GCA->GCT	synonymous	T	A
		208	E	GCA->GTA	A->V	G	A
		211	E	GCT->GGT	A->G	G	C
		212	E	GCT->TCT	A->S	C	A
		216	E	GAT->GAC	synonymous	A	G
		217	E	GAT->GGT	D->G	T	C
		220	E	GCA->GTA	A->V	G	A
		221	E	GCA->CCA	A->P	C	G
		224	E	CGT->TGT	R->C	G	A
		225	E	GAC->GAT	synonymous	G	A
		228	E	TGT->TGA	C->*	A	T
		229	E	TGT->TAT	C->Y	C	T
		230	E	TGT->GGT	C->G	A	C
		231	E	AGG->AGC	R->S	C	G
		233	E	AGG->TGG	R->W	T	A
		234	E	AGG->AGA	synonymous	C	T
		235	E	AGG->AAG	R->K	C	T
		236	E	AGG->GGG	R->G	T	C
		237	E	AGC->AGA	S->R	G	T
		238	E	AGC->ACC	S->T	C	G
		240	E	GCA->GCC	synonymous	T	G
		243	E	CTG->CTA	synonymous	C	T
		244	E	CTG->CCG	L->P	A	G
		245	E	CTG->GTG	L->V	G	C
		246	E	TGC->TGG	C->W	G	C
		247	E	TGC->TTC	C->F	C	A
		248	E	TGC->GGC	C->G	A	C
		251	E	GCA->CCA	A->P	C	G
		252	E	CTT->CTA	synonymous	A	T
		253	E	CTT->CAT	L->H	A	T
		256	E	ATC->AGC	I->S	A	C
		257	E	ATC->GTC	I->V	T	C
		258	E	GGC->GGG	synonymous	G	C
		259	E	GGC->GTC	G->V	C	A
		260	E	GGC->AGC	G->S	C	T
		262	E	GGC->GAC	G->D	C	T
		263	E	GGC->AGC	G->S	C	T
		264	E	TAA->TAG	synonymous	T	C
		265	E	TAA->TTA	*->L	T	A
		266	E	TAA->CAA	*->Q	A	G
		267	E	AAT->AAC	synonymous	A	G
		268	E	AAT->ATT	N->I	T	A
		269	E	AAT->GAT	N->D	T	C
		270	E	CTG->CTT	synonymous	C	A
		273	E	GCA->GCG	synonymous	T	C
		274	E	GCA->GTA	A->V	G	A
		277	E	CCC->CTC	P->L	G	A
		278	E	CCC->ACC	P->T	G	T
		280	E	GCC->GGC	A->G	G	C
		281	E	GCC->TCC	A->S	C	A
		283	E	TGT->TTT	C->F	C	A
		284	E	TGT->GGT	C->G	A	C
		285	E	GCA->GCC	synonymous	T	G
		290	E	ATA->GTA	I->V	T	C
		292	E	TCC->TTC	S->F	G	A
		293	E	TCC->GCC	S->A	A	C
		296	E	ACC->GCC	T->A	T	C
		297	E	ACA->ACC	synonymous	T	G
		299	E	ACA->GCA	T->A	T	C
		300	E	GGT->GGG	synonymous	A	C
		301	E	GGT->GTT	G->V	C	A
		306	E	CGG->CGC	synonymous	C	G
		307	E	CGG->CTG	R->L	C	A
		309	E	GCA->GCT	synonymous	T	A
		311	E	GCA->TCA	A->S	C	A
		313	E	TTA->TCA	L->S	A	G
		318	U			G	C
		319	U			G	A
		320	U			A	T
		321	U			C	T
		323	U			G	A
		324	U			C	T
		325	U			T	G
		582	U			A	T
		585	U			T	G
		591	U			C	A
HORVU1Hr1G001060		740	I			A	C
		949	I			G	A
*: Stop codon
E: Exonic
I: Intronic
U: Upstream
D: Downstream
